# Supplementary material for: Seladonia (Pachyceble) henanensis sp. n. (Hymenoptera, Halictidae) from China
Source: Zookeys. 2013 May 28;(305):21–32. doi: 10.3897/zookeys.305.4787 (PMC3689091; doi:10.3897/zookeys.305.4787)
Supplement: XML Treatment for Pachyceble [file zookeys.305.4787-treatment1.xml]

<!DOCTYPE tp:taxon-treatment
  PUBLIC "-//TaxonX//DTD Taxonomic Treatment Publishing DTD v0 20100105//EN" "tax-treatment-NSO.dtd">
<tp:taxon-treatment xmlns:tp="http://www.plazi.org/taxpub"><tp:treatment-meta><mixed-citation publication-type="journal"><person-group><name><surname>Murao</surname><given-names>Ryuki</given-names></name><name><surname>Tadauchi</surname><given-names>Osamu</given-names></name><name><surname>Huan-li</surname><given-names>Xu</given-names></name></person-group><article-title>
                    <italic>Seladonia</italic> (<italic>Pachyceble</italic>) <italic>henanensis</italic> sp. n. (Hymenoptera, Halictidae) from China</article-title><source>Zookeys</source><day>28</day><month>5</month><year>2013</year><volume>2013</volume><issue>305</issue><fpage>21</fpage><lpage>32</lpage><pub-id pub-id-type="doi">10.3897/zookeys.305.4787</pub-id></mixed-citation></tp:treatment-meta><tp:nomenclature><label>The subgenus</label><tp:taxon-name>
                        <tp:taxon-name-part taxon-name-part-type="genus">Pachyceble</tp:taxon-name-part>
                    </tp:taxon-name><tp:taxon-authority>Moure, 1940</tp:taxon-authority><tp:nomenclature-citation-list><tp:nomenclature-citation><tp:taxon-name>Pachyceble</tp:taxon-name><comment> Moure, 1940: 54. Type species: <italic><tp:taxon-name>Pachyceble lanei</tp:taxon-name></italic> Moure, 1940, by original designation. </comment></tp:nomenclature-citation></tp:nomenclature-citation-list></tp:nomenclature><tp:treatment-sec sec-type="Diagnosis"><title>Diagnosis.</title><p>This subgenus is similar to the subgenus <!--PageBreak--><italic><tp:taxon-name>Seladonia</tp:taxon-name></italic> s. str. in having the following characters: basitibial plate of female usually well developed; propodeal dorsum about as long as metanotum; propodeum usually not densely hairly from lateral to dorsal surfaces; metasomal terga usually with apical and basal bands of pale plumose hairs. But it is separated from them by male antenna long reaching metasoma, male F2 1.7–2.0 times as long as wide, and male S6 with deep depression behind gradulus.</p></tp:treatment-sec></tp:taxon-treatment>
