# Supplementary material for: Seladonia (Pachyceble) henanensis sp. n. (Hymenoptera, Halictidae) from China
Source: Zookeys. 2013 May 28;(305):21–32. doi: 10.3897/zookeys.305.4787 (PMC3689091; doi:10.3897/zookeys.305.4787)
Supplement: XML Treatment for Seladonia (Pachyceble) henanensis [file zookeys.305.4787-treatment2.xml]

<!DOCTYPE tp:taxon-treatment
  PUBLIC "-//TaxonX//DTD Taxonomic Treatment Publishing DTD v0 20100105//EN" "tax-treatment-NSO.dtd">
<tp:taxon-treatment xmlns:tp="http://www.plazi.org/taxpub"><tp:treatment-meta><mixed-citation publication-type="journal"><person-group><name><surname>Murao</surname><given-names>Ryuki</given-names></name><name><surname>Tadauchi</surname><given-names>Osamu</given-names></name><name><surname>Huan-li</surname><given-names>Xu</given-names></name></person-group><article-title>
                    <italic>Seladonia</italic> (<italic>Pachyceble</italic>) <italic>henanensis</italic> sp. n. (Hymenoptera, Halictidae) from China</article-title><source>Zookeys</source><day>28</day><month>5</month><year>2013</year><volume>2013</volume><issue>305</issue><fpage>21</fpage><lpage>32</lpage><pub-id pub-id-type="doi">10.3897/zookeys.305.4787</pub-id></mixed-citation></tp:treatment-meta><tp:nomenclature><tp:taxon-name>
                        <tp:taxon-name-part taxon-name-part-type="genus">Seladonia</tp:taxon-name-part>
                        (<tp:taxon-name-part taxon-name-part-type="subgenus">Pachyceble</tp:taxon-name-part>)
                        <tp:taxon-name-part taxon-name-part-type="species">henanensis</tp:taxon-name-part>
                        <object-id xmlns:xlink="http://www.w3.org/1999/xlink" xlink:type="simple">urn:lsid:zoobank.org:act:11562BA6-82CD-4547-932D-DD01DF764DEB</object-id>
                        <object-id xmlns:xlink="http://www.w3.org/1999/xlink" xlink:type="simple">http://species-id.net/wiki/Seladonia_henanensis</object-id>
                    </tp:taxon-name><tp:taxon-authority>Murao</tp:taxon-authority><tp:taxon-status xmlns:xlink="http://www.w3.org/1999/xlink" xlink:type="simple">sp. n.</tp:taxon-status><xref ref-type="fig" rid="F1">Figs 1</xref><xref ref-type="fig" rid="F4">–18, 21</xref></tp:nomenclature><tp:treatment-sec sec-type="Type material"><title>Type material.</title><p>Holotype: ♂, CHINA, Henan Prov., Xinxiang, Mt. Guanshan, Dongling Village, <named-content xmlns:xlink="http://www.w3.org/1999/xlink" content-type="dwc:verbatimCoordinates" xlink:type="simple">35°33'34.709"N, 113°31'43.703"E</named-content>, alt. 942m, 8. vii. 2011 (O. Tadauchi leg., ELKU: Code No. BeeFTadauchi01022, illustrated in <xref ref-type="fig" rid="F1">Figs 1, 3, 5</xref>, <xref ref-type="fig" rid="F2">7, 9</xref>, <xref ref-type="fig" rid="F3">13</xref>–<xref ref-type="fig" rid="F4">18, 21</xref>). Paratypes: [CHINA] 5♀1♂, same locality as the holotype, 9. vii. 2011 (O. Tadauchi, ELKU: Code Nos. BeeFTadauchi01015–01019 (♀), BeeFTadauchi01020 (♂); No. 01015 illustrated in <xref ref-type="fig" rid="F2">Fig. 10</xref>, No. 01016 in <xref ref-type="fig" rid="F2">Figs 11, 12</xref>, No. 01019 in <xref ref-type="fig" rid="F1">Figs 2, 4, 6</xref>, No. 01020 in <xref ref-type="fig" rid="F2">Fig. 8</xref>); 1♂, same locality as the holotype, 7. vii. 2011 (O. Tadauchi, ELKU: Code No. BeeFTadauchi01021).</p></tp:treatment-sec><tp:treatment-sec sec-type="Type depository"><title>Type depository.</title><p>The holotype and one female paratype (Code No. BeeFTadauchi01019) are deposited in the Department of Entomology, College of Agriculture and Biotechnology, China Agricultural University (Beijing, China), and the remaining paratypes are in ELKU.</p></tp:treatment-sec><tp:treatment-sec sec-type="Etymology"><title>Etymology.</title><p>The specific name is derived from the type locality, Henan Province of China.</p></tp:treatment-sec><tp:treatment-sec sec-type="Collecting sites"><title>Collecting sites.</title><p>All specimens were collected from along a sightseeing road at Guanshang National Geopark (<xref ref-type="fig" rid="F4">Fig. 24</xref>).</p></tp:treatment-sec><tp:treatment-sec sec-type="Distribution"><title>Distribution.</title><p>China (Henan Province).</p></tp:treatment-sec><tp:treatment-sec sec-type="Diagnosis"><title>Diagnosis.</title><p>This species seems most closely related to the Trans-Palaearctic species <italic><tp:taxon-name>Seladonia (Pachyceble) tumulorum</tp:taxon-name></italic> and the Holarctic species <italic><tp:taxon-name>Seladonia (Pachyceble) confusa</tp:taxon-name></italic> in having similar body sculptures and male genitalia. However, it differs these allied species by the following key:</p><table-wrap content-type="key" position="anchor" orientation="portrait"><table><tbody><tr><td rowspan="1" colspan="1">1</td><td rowspan="1" colspan="1">♀♀</td><td rowspan="1" colspan="1">2</td></tr><tr><td rowspan="1" colspan="1">–</td><td rowspan="1" colspan="1">♂♂</td><td rowspan="1" colspan="1">4</td></tr><tr><td rowspan="1" colspan="1">2</td><td rowspan="1" colspan="1">T1 without appressed hair tuft</td><td rowspan="1" colspan="1"><italic><tp:taxon-name>Seladonia (Pachyceble) tumulorum</tp:taxon-name></italic></td></tr><tr><td rowspan="1" colspan="1">–</td><td rowspan="1" colspan="1">T1 basolaterally with appressed hair tuft as in <xref ref-type="fig" rid="F2">Fig. 10</xref></td><td rowspan="1" colspan="1">3</td></tr><tr><td rowspan="1" colspan="1">3</td><td rowspan="1" colspan="1">HL/HW ratio= 0.93–1.00; inner hind tibial spur with 5–6 teeth</td><td rowspan="1" colspan="1"><italic><tp:taxon-name>Seladonia (Pachyceble) confusa</tp:taxon-name></italic></td></tr><tr><td rowspan="1" colspan="1">–</td><td rowspan="1" colspan="1">HL/HW ratio= 0.88–0.90; inner hind tibial spur with 7–8 teeth</td><td rowspan="1" colspan="1"><italic><tp:taxon-name>Seladonia (Pachyceble) henanensis</tp:taxon-name></italic></td></tr><tr><td rowspan="1" colspan="1">4</td><td rowspan="1" colspan="1">Male genitalia with short and small lower gonostylus (<xref ref-type="fig" rid="F4">Fig. 22</xref>)</td><td rowspan="1" colspan="1"><italic><tp:taxon-name>Seladonia (Pachyceble) tumulorum</tp:taxon-name></italic></td></tr><tr><td rowspan="1" colspan="1"><!--PageBreak-->–</td><td rowspan="1" colspan="1">Male genitalia with long or broad lower gonostylus (<xref ref-type="fig" rid="F4">Figs 21, 23</xref>)</td><td rowspan="1" colspan="1">5</td></tr><tr><td rowspan="1" colspan="1">5</td><td rowspan="1" colspan="1">Lower gonostylus broad and truncate apically (<xref ref-type="fig" rid="F4">Fig. 23</xref>)</td><td rowspan="1" colspan="1"><italic><tp:taxon-name>Seladonia (Pachyceble) confusa</tp:taxon-name></italic></td></tr><tr><td rowspan="1" colspan="1">–</td><td rowspan="1" colspan="1">Lower gonostylus rounded apically (<xref ref-type="fig" rid="F4">Fig. 21</xref>)</td><td rowspan="1" colspan="1"><italic><tp:taxon-name>Seladonia (Pachyceble) henanensis</tp:taxon-name></italic></td></tr></tbody></table></table-wrap><p>Based on the published works of <xref ref-type="bibr" rid="B3">Dawut and Tadauchi (2003)</xref>, <xref ref-type="bibr" rid="B4">Ebmer (2005)</xref>, <xref ref-type="bibr" rid="B10">Pesenko (2006)</xref>, <xref ref-type="bibr" rid="B11">Pesenko and Wu (1997)</xref>, and the specimens examined for this study, <!--PageBreak-->this species is also separated from the other Chinese species by the combination of following characters: HL/HW ratio= 0.88–0.90 in female; inner hind tibial spur of female with slender 7–8 teeth; upper gonostylus of male genitalia with slender medial lobe; and lower gonostylus of it long and large.</p></tp:treatment-sec><tp:treatment-sec sec-type="Description"><title>Description.</title><p><bold>Male. Coloration.</bold> Head and mesosoma dark metallic green, metasoma black. Clypeus on lower half, and labrum yellow. Mandible outer surface dark <!--PageBreak-->yellow on basal 2/3, reddish brown apically. Scape and pedicel blackish brown; flagellomere dark yellowish brown on lower side, blackish brown on upper side. Tegula yellowish translucent. All coxae and trochanters black; fore and middle femora mostly yellow; hind femur mostly black except for apical 1/4; all tibiae and tarsi yellow. Wings transparent, veins and stigma pale yellowish. Metasomal terga narrowly yellowish brown translucent apically.</p><p><bold>Pilosity.</bold> Body hairs whitish to pale yellowish. Head and mesosoma covered with elect fine branched hairs. Lateral surface of pronotum covered with thin tomentum. T1 basolaterally with dense, whitish appressed hairs, remaining areas with fine erect branched hairs. Disc of T2–T5 with sparse simple hairs. Apical bands on metasomal terga interrupted on all segments. Metasomal sterna without special hair tufts. Disc of S1–S4 with simple and short hairs which gradually dense toward the apical parts.</p><p><bold>Measurements</bold> (n = 3, unit mm): BL = 6.43–8.29 (7.57±1.00), WL = 5.86–7.29 (6.38±0.79); HL = 2.10–2.25 (2.15±0.09), HW = 1.95–2.13 (2.04±0.09), IOD = 0.35–0.39 (0.37±0.02), OOD = 0.39–0.40 (0.39±0.01), OCD = 0.32–0.35 (0.33±0.02), UOD = 1.23–1.32 (1.27±0.05), MOD = 1.27–1.39 (1.33±0.06), LOD = 0.97–1.06 (1.02±0.05), CAL = 0.88–1.00 (0.95±0.07), CPL = 0.45–0.58 (0.51±0.06), EL = 1.35–1.45 (1.38±0.06), EW = 0.60–0.65 (0.63±0.03), GW = 0.30–0.45 (0.38±0.08), F1L = 0.19–0.21 (0.20±0.01), F2L = 0.32–0.34 (0.33±0.01), F3L = 0.34–0.37 (0.35±0.02), F10L = 0.34–0.35 (0.34±0.01), F2W = 0.19–0.21 (0.20±0.01); MsW = 2.05–2.25 (2.13±0.10), SCL = 0.50 (0.50±0.00), MNL = 0.30–0.33 (0.32±0.01), PDL = 0.35–0.40 (0.38±0.03); MtW = 1.85–2.15 (1.98±0.15).</p><p><bold>Structure.</bold> Head nearly as long as wide; HW:HL = 1:1.05. Vertex rounded in frontal view. MOD:UOD:LOD = 1:0.96:0.77. IOD:OOD:OCD = 1:1.07:0.91. Ocellocular area and frons flat, dull, with reticulate PP. Paraocular area similar sculptures with ocellocular area and frons. Supraclypeus slightly convex with dense PP, IS smooth (IS = 0.2). CPL:CAL = 1:1.87. Clypeus gently elevated from middle to lower area, with dense PP, IS smooth (IS = 0.2–0.5). EW:GW = 1:0.61. Malar space short, 0.3 times as wide as mandible at base. Hypostoma distinctly striated. Mandible edentate. Labrum without basal elevation and distal process. Antenna long, reaching metasoma. F1–F3L:F10L:F2W = 1:1.70:1.81:1.75:1.04; flagellomere nearly flattened on lower side.</p><p>Pronotal lateral ridge rounded, rather indistinct; lateral surface weakly rugulose below; lateral lobe apically rounded. Mesoscutum (<xref ref-type="fig" rid="F1">Fig. 5</xref>) and mesoscutellum shiny, with dense PP over entire surface, IS smooth (IS = 0.2–0.8). Metanotum and mesepisternum dull and rugulose. SCL:MNL:PDL= 1:0.63:0.77. Propodeal dorsum (<xref ref-type="fig" rid="F2">Fig. 7</xref>) slightly inclined, with distinct irregular sinuate ridges over entire surface. Propodeal side and shield densely punctured over entire surface, IS smooth (IS = 0.3–0.5). Hind tibia without basitibial plate. Inner hind tibial spur without distinct teeth. Hind tarsus slender.</p><fig id="F1" position="float" orientation="portrait"><label>Figures 1–6.</label><caption><p><italic><tp:taxon-name>Seladonia (Pachyceble) henanensis</tp:taxon-name></italic> sp. n. <bold>1–2</bold> lateral habitus <bold>3–4</bold> head in frontal view <bold>5</bold> mesoscutum <bold>6</bold> propodeal dorsum. <bold>1, 3, 5</bold> male, holotype. <bold>2, 4, 6</bold> female paratype.</p></caption><graphic xmlns:xlink="http://www.w3.org/1999/xlink" xlink:href="ZooKeys-305-021-g001.jpg" position="float" orientation="portrait" xlink:type="simple"/></fig><fig id="F2" position="float" orientation="portrait"><label>Figures 7–12.</label><caption><p><italic><tp:taxon-name>Seladonia (Pachyceble) henanensis</tp:taxon-name></italic> sp. n. <bold>7–8</bold> propodeal dorsum <bold>9–10</bold> 1st and 2nd metasomal terga <bold>11</bold> labrum <bold>12</bold> inner hind tibial spur <bold>7, 9</bold> male, holotype <bold>8</bold> male, paratype <bold>10–12</bold> female, paratype.</p></caption><graphic xmlns:xlink="http://www.w3.org/1999/xlink" xlink:href="ZooKeys-305-021-g002.jpg" position="float" orientation="portrait" xlink:type="simple"/></fig><p>Discs of T1–T3 with dense PP over entire surface, IS smooth (IS = 0.5–1.0). S1–S4 distinctly tessellate over entire surface. S1–S4 apically nearly straight, S5 increasingly incurved. S6 (<xref ref-type="fig" rid="F3">Fig. 13</xref>) with a distinct longitudinal median depression. S7–S8 (<xref ref-type="fig" rid="F3">Fig. 14</xref>): S7 medially triangular, apex not exceeding S8; S8 medially slightly projecting, apex rounded with a few hairs as long as S8 itself.</p><fig id="F3" position="float" orientation="portrait"><label>Figures 13–17.</label><caption><p>Male of <italic><tp:taxon-name>Seladonia (Pachyceble) henanensis</tp:taxon-name></italic> sp. n., holotype. <bold>13</bold> 6th metasomal sternum <bold>14</bold> 7th and 8th metasomal sterna <bold>15</bold> genitalia in ventral view <bold>16</bold> genitalia in dorsal view <bold>17</bold> genitalia in lateral view. Scale bars: <bold>13</bold>, 0.5 mm; <bold>14–17</bold>, 0.2 mm.</p></caption><graphic xmlns:xlink="http://www.w3.org/1999/xlink" xlink:href="ZooKeys-305-021-g003.jpg" position="float" orientation="portrait" xlink:type="simple"/></fig><p><!--PageBreak--> <bold>Genitalia</bold> (<xref ref-type="fig" rid="F3">Figs 15</xref>–<xref ref-type="fig" rid="F4">18, 21</xref>): gonobase short, ventral arm connected with each other in upper ends; gonocoxite nearly parallel-sided on inner and outer margins in dorsal view, with longitudinal striation in dorsal view, with fingerprint striation in lateral view; upper gonostylus with dense tuft of short hairs and another tuft of several long filament-like modified hairs ventrally, medial lobe slender with a few short hairs apically; lower gonostylus 2.3 times as long as wide, nearly as high as upper gonostylus, spatulate in lateral view, and with dense short hairs on inner surface; penis valve broad medially, with relatively long hairs along median line in dorsal view.</p><p><bold>Female.</bold> As in male except as indicated.</p><p><bold>Coloration.</bold> Clypeus and all legs without yellow maculatons. Mandible dark reddish, remainder black. All segments of antenna dark brown.</p><p><!--PageBreak--><!--PageBreak--><bold>Pilosity.</bold> Scopa well developed on hind femur to tibia, and S1–S3. Apical bands on metasomal terga interrupted on T1–T2, completed but narrow on T3–T4.</p><p><bold>Measurements</bold> (n = 5): BL = 7.71–9.29 (8.60±0.60), WL = 6.43–7.86 (7.37±0.60); HL = 2.15–2.30 (2.25±0.06), HW = 2.40–2.60 (2.53±0.08), IOD = 0.35–0.42 (0.41±0.03), OOD = 0.45–0.52 (0.49±0.03), OCD = 0.35–0.42 (0.41±0.03), UOD = 1.52–1.65 (1.57±0.05), MOD = 1.66–1.81 (1.75±0.06), LOD = 1.42–1.55 (1.48±0.06), CAL = 0.85–0.90 (0.88±0.03), CPL = 0.45–0.50 (0.47±0.02), EL = 1.50–1.55 (1.53±0.03), EW = 0.65–0.75 (0.71±0.04), GW = 0.45–0.65 (0.54±0.08), MsW = 2.40–2.60 (2.53±0.08), SCL = 0.50–0.55 (0.54±0.02), MNL = 0.30–0.35 (0.34±0.02), PDL = 0.35–0.40 (0.39±0.02); MtW = 2.50–2.85 (2.75±0.15).</p><p><bold>Structure.</bold> Head wider than long; HW:HL = 1:0.89. Vertex flat medially in frontal view. MOD:UOD:LOD = 1:0.90:0.85. IOD:OOD:OCD = 1:1.21:1.00. PP on supraclypeal area gradually becoming sparse to apically, IS = 0.5–1.0. CPL:CAL = 1:1.89. Clypeus nearly flat, its punctures sparser than in male, IS = 0.5–2.0. EW:GW = 1:0.76. Malar space linear. Hypostoma distinctly tessellate. Mandible bidentate. Labrum (<xref ref-type="fig" rid="F2">Fig. 11</xref>): basal area of labrum 1.7 times as wide as long; basal elevation developed, triangle-shaped; distal process slender, slightly shorter than basal area (0.9 times), and without lateral projection; keel of distal process obtuse apically; labral fimbria acutely pointed at apex. Antenna short, its apically not reaching mesoscutellum as well as the other congeners.</p><p>Lateral surface of pronotum finely punctuated, IS smooth. SCL:MNL:PDL = 1:0.62:0.72. Propodeal dorsum (<xref ref-type="fig" rid="F1">Fig. 6</xref>) without smooth area. Propodeal side with dense PP on lateral slope, with weak rugulae on rest parts. Propodeal shield weakly tessellate, with sparse PP. Inner hind tibial spur (<xref ref-type="fig" rid="F2">Fig. 12</xref>) with 7–8 slender teeth.</p><p>Luster on T3–T4 duller than T1–T2. PP on T1 sparser than T2–T4; IS = 1–2.5 on T1, IS= 0.5 on T2–T4. Metasomal sterna flat, weakly tessellated over entire surface, and nearly straight apically.</p><p><bold>Variation.</bold> Male hypostoma striate in holotype, but nearly smooth in one paratype. In addition, male propodeal dorsum without smooth area (<xref ref-type="fig" rid="F2">Fig. 7</xref>) in holotype, but with narrow and smooth area along posterior margin (<xref ref-type="fig" rid="F2">Fig. 8</xref>) in two paratypes.</p><fig id="F4" position="float" orientation="portrait"><label>Figures 18–24.</label><caption><p><bold>18, 21</bold> Male of <italic><tp:taxon-name>Seladonia (Pachyceble) henanensis</tp:taxon-name></italic> sp. n., holotype <bold>19, 22</bold> Male of <italic><tp:taxon-name>Seladonia (Pachyceble) tumulorum tumulorum</tp:taxon-name></italic> (Linnaeus) <bold>20, 23</bold> Male of <italic><tp:taxon-name>Seladonia (Pachyceble) confusa confusa</tp:taxon-name></italic> (Smith) <bold>24</bold> Collecting site of <italic><tp:taxon-name>Seladonia (Pachyceble) henanensis</tp:taxon-name></italic> sp. n., photograph by Dr. Satoshi Kamitani <bold>18–20</bold> gonostylus of male genitalia in dorsal view <bold>21–23</bold> lower gonostylus of male genitalia in lateral view. Scale bars: 0.2 mm.</p></caption><graphic xmlns:xlink="http://www.w3.org/1999/xlink" xlink:href="ZooKeys-305-021-g004.jpg" position="float" orientation="portrait" xlink:type="simple"/></fig><sec sec-type="List of Chinese species of Seladonia (Pachyceble)"><title>List of Chinese species of <italic><tp:taxon-name>Seladonia (Pachyceble)</tp:taxon-name></italic></title><p><italic>1.</italic> <italic><tp:taxon-name>Seladonia (Pachyceble) argilos</tp:taxon-name></italic> (Ebmer, 2005)</p><p><italic>2.</italic> <italic><tp:taxon-name>Seladonia (Pachyceble) confusa pelagia</tp:taxon-name></italic> (Ebmer, 1996)</p><p><italic>3.</italic> <italic><tp:taxon-name>Seladonia (Pachyceble) henanensis</tp:taxon-name></italic> Murao, sp. n.</p><p><italic>4.</italic> <italic><tp:taxon-name>Seladonia (Pachyceble) leucahenea leucahenea</tp:taxon-name></italic> (Ebmer, 1972)</p><p><italic>5.</italic> <italic><tp:taxon-name>Seladonia (Pachyceble) opacoviridis</tp:taxon-name></italic> (Ebmer, 2005)</p><p><italic>6.</italic> <italic><tp:taxon-name>Seladonia (Pachyceble) tibetana</tp:taxon-name></italic> (Blüthgen, 1926)</p><p><italic>7.</italic> <italic><tp:taxon-name>Seladonia (Pachyceble) tumulorum ferripennis</tp:taxon-name></italic> (Cockerell, 1929)</p><p><italic>8.</italic> <italic><tp:taxon-name>Seladonia (Pachyceble) yunnanica</tp:taxon-name></italic> (Pesenko &amp; Wu, 1997)</p><p><!--PageBreak--><italic><tp:taxon-name>Seladonia (Pachyceble) confusa alpina</tp:taxon-name></italic> (Alfken, 1907) and <italic><tp:taxon-name>Seladonia (Pachyceble) dorni</tp:taxon-name></italic> (Ebmer, 1982) are recorded from China (<xref ref-type="bibr" rid="B5">Fan 1991</xref>, <xref ref-type="bibr" rid="B8">Niu et al. 2004</xref>). However, these records not include in above list, in accordance with <xref ref-type="bibr" rid="B4">Ebmer (2005)</xref> and <xref ref-type="bibr" rid="B10">Pesenko (2006)</xref>.</p></sec></tp:treatment-sec><ref-list><ref id="B3"><mixed-citation xmlns:xlink="http://www.w3.org/1999/xlink" xlink:type="simple"><person-group><name name-style="western"><surname>Dawut</surname><given-names>A</given-names></name><name name-style="western"><surname>Tadauchi</surname><given-names>O</given-names></name></person-group> (<year>2003</year>) <source>A systematic study of the subgenus <italic>Seladonia</italic> of the genus <italic>Halictus</italic> in Asia (Hymenoptera, Apoidea, Halictidae) IV. Esakia 43: 97–131. <ext-link ext-link-type="uri" xlink:href="http://hdl.handle.net/2324/2676" xlink:type="simple">http://hdl.handle.net/2324/2676</ext-link></source></mixed-citation></ref><ref id="B4"><mixed-citation xmlns:xlink="http://www.w3.org/1999/xlink" xlink:type="simple"><person-group><name name-style="western"><surname>Ebmer</surname><given-names>AW</given-names></name></person-group> (<year>2005</year>) <article-title>Zur Bienenfauna der Mongolei. Die Arten der Gattungen <italic>Halictus</italic> Latr. und <italic>Lasioglossum</italic> Curt. (Insecta: Hymenoptera: Apoidea: Halictidae: Halictinae).</article-title><source>Linzer biologische Beiträge</source><volume>37</volume>: <fpage>343</fpage>-<lpage>392</lpage>.</mixed-citation></ref><ref id="B10"><mixed-citation xmlns:xlink="http://www.w3.org/1999/xlink" xlink:type="simple"><person-group><name name-style="western"><surname>Pesenko</surname><given-names>YA</given-names></name></person-group> (<year>2006</year>) <source>Contributions to the halictid fauna of the eastern Palaearctic region: genus <italic>Seladonia</italic> Robertson (Hymenoptera: Halictidae, Halictinae). Esakia 46: 53–82. <ext-link ext-link-type="uri" xlink:href="http://hdl.handle.net/2324/2861" xlink:type="simple">http://hdl.handle.net/2324/2861</ext-link></source></mixed-citation></ref><ref id="B11"><mixed-citation xmlns:xlink="http://www.w3.org/1999/xlink" xlink:type="simple"><person-group><name name-style="western"><surname>Pesenko</surname><given-names>YA</given-names></name><name name-style="western"><surname>Wu</surname><given-names>Y</given-names></name></person-group> (<year>1997</year>) <source>Chinese bees of the genus <italic>Halictus</italic> s. str. with depressions of a new species and a new subspecies (Hymenoptera: Halictidae). Acta Entomologica Sinica, 40: 202–206. (In Chinese, with English summary)</source></mixed-citation></ref><ref id="B5"><mixed-citation xmlns:xlink="http://www.w3.org/1999/xlink" xlink:type="simple"><person-group><name name-style="western"><surname>Fan</surname><given-names>J-G</given-names></name></person-group> (<year>1991</year>) <source>A study of Chinese subgenera <italic>Vestitohalictus</italic> and <italic>Seladonia</italic> with description of new species (Apoidea: Halictidae). Acta Entomologica Sinica, 34: 478–482. (In Chinese, with English summary)</source></mixed-citation></ref><ref id="B8"><mixed-citation xmlns:xlink="http://www.w3.org/1999/xlink" xlink:type="simple"><person-group><name name-style="western"><surname>Niu</surname><given-names>Z-q</given-names></name><name name-style="western"><surname>Wu</surname><given-names>Y-r</given-names></name><name name-style="western"><surname>Huang</surname><given-names>D-w</given-names></name></person-group> (<year>2004</year>) <source>A taxonomic study on the subgenus <italic>Seladonia</italic> (Hymenoptera: Halictidae) in China with a description of a new species. Zoological Studies 43: 647–670.</source></mixed-citation></ref></ref-list></tp:taxon-treatment>
